# Supplementary material for: Gene Segment Interactions Can Drive the Emergence of Dominant Yet Suboptimal Gene Constellations During Influenza Virus Reassortment
Source: Front Microbiol. 2021 Jul 14;12:683152. doi: 10.3389/fmicb.2021.683152 (PMC8317023; doi:10.3389/fmicb.2021.683152)
Supplement: Supplementary file 1 [file Table_1.XLSX]

## Sheet: Sheet1
Viral Genotypes	E1	E2	E3	E4	Sum		E1A	E1B	E1C	E2A	E2B	E2C	E3A	E3B	E3C	E4A	E4C	Sum		E1A1	E1A2	E1B1	E1B2	E1C1	E1C2	E2B1	E2B2	E2C1	E2C2	E3A1	E3A2	E3B1	E3B2	E3C1	E3C2	E4A1	E4A2	E4C1	E4C2	Sum
PR8(Ud-HA NA PB2 PB1 PA NP M)	4	7	6	3	20						1			2				3															1							1
PR8(Ud-HA NA PB2 PB1 PA NP NS)	8	5	4	7	24				4	2	7		8	9	10		3	43			1	2		1	1					9	7	6	5	5	8		1	1		47
PR8(Ud-HA NA PB2 PB1 PA NP)	2	1	2	4	9		1	3	1		11		4	2	2	3	2	29		1	2			1	1	5	6			3	2	3	2	2	3	1			1	32
PR8(Ud-HA NA PB2 PB1 PA M NS)		1	1	1	3													0																						0
PR8(Ud-HA NA PB2 PB1 PA M)		1	1		2													0																						0
PR8(Ud-HA NA PB2 PB1 PA NS)			1	2	3					1					1			2														1								1
PR8(Ud-HA NA PB2 PB1 PA)		1			1													0																			1			1
PR8(Ud-HA NA PB2 PB1 NP M NS)	5	1	3		9								2	2	3			7														1	1		1					3
PR8(Ud-HA NA PB2 PB1 NP M)					0						1						1	2																						0
PR8(Ud-HA NA PB2 PB1 NP NS)	1	1	4		6					1	2	2	5	4	2		4	20		3	3		2	1	1	6	4	1	1	10	16	14	13	14	11	4	4	3	1	111
PR8(Ud-HA NA PB2 PB1 NP)	1	3		3	7		2	1		3	2		4		3	1	5	21		3	3	8	3	3	6	8	8	1	3	5	5	4	9	6	5	2	3	5	7	90
PR8(Ud-HA NA PB2 PB1 M)					0												1	1																						0
PR8(Ud-HA NA PB2 PB1 NS)			1	1	2												1	1			1					1														2
PR8(Ud-HA NA PB2 PB1)				2	2		1									1	2	4					1				1	1							1				2	4
PR8(Ud-HA NA PB2 PA NP M NS)	1	1	3	1	6													0																						0
PR8(Ud-HA NA PB2 PA NP M)	1				1													0																						0
PR8(Ud-HA NA PB2 PA NP NS)					0													0		1																				1
PR8(Ud-HA NA PB2 PA NP)	1			1	2					1								1																						0
PR8(Ud-HA NA PB2 PA)					0						1							1																						0
PR8(Ud-HA NA PB2 NP M NS)			1		1					1								1																						0
PR8(Ud-HA NA PB2 NP M)					0					1								1																						0
PR8(Ud-HA NA PB2 NP NS)				1	1					1								1			2					1														3
PR8(Ud-HA NA PB2 NP)					0		1	1			1							3		1		1	2		2	1											1	1		9
PR8(Ud-HA NA PB2)		1			1							1						1				1																		1
PR8(Ud-HA NA PB1 PA NP M NS)		2	1		3									1				1																						0
PR8(Ud-HA NA PB1 PA NP M)	1		1		2					1								1																						0
PR8(Ud-HA NA PB1 PA NP NS)	1	2			3			1					2		1			4			1					1					2				1					5
PR8(Ud-HA NA PB1 PA NP)			1	1	2		1	2			1	3				3		10		1			1	1			2			1						1	1		2	8
PR8(Ud-HA NA PB1 PA M)		1			1													0																						0
PR8(Ud-HA NA PB1 PA NS)					0					1								1																						0
PR8(Ud-HA NA PB1 PA)	1				1				1	1		1					1	4				2			1			1										2		6
PR8(Ud-HA NA PB1 NP M NS)	1		1		2												1	1																						0
PR8(Ud-HA NA PB1 NP M)		1			1					1								1																						0
PR8(Ud-HA NA PB1 NP NS)				1	1		1	2		3			1	2	1		3	13		3	2	2	4		1	3		2	3	4		3	1	5	1	1	2	5	3	42
PR8(Ud-HA NA PB1 NP)	1				1			1		2	1	6	1	2		2	4	19		5	7	6	9	8	3	5	7	11	13	1	1	1	2		2	16	12	15	15	124
PR8(Ud-HA NA PB1 M)			1	1	2												2	2																						0
PR8(Ud-HA NA PB1 NS)					0		1									5		6		1			1															1		3
PR8(Ud-HA NA PB1)					0							11				1		12		5		3	1	4	4		1	8	12								5	1	2	44
PR8(Ud-HA NA PA NP M)					0					1								1																						0
PR8(Ud-HA NA PA)					0						1	1						2																						0
PR8(Ud-HA NA NP M NS)					0					7								7																						0
PR8(Ud-HA NA NP M)					0					5						1		6																						0
PR8(Ud-HA NA NP NS)				1	1											1		1																		1				1
PR8(Ud-HA NA NP)		1			1		3		2	3		2					3	13		5	3	1	1			2	1									1		1		15
PR8(Ud-HA NA NS)		1			1		1	1									1	3			1	1		1																3
PR8(Ud-HA NA)		2			2			4	3		4	5				3	2	21		4	2	4	1	4	4			6	2							2				29
PR8(Ud-HA PB2 PB1 PA NP M NS)	1	1	3	1	6													0																						0
PR8(Ud-HA PB2 PB1 PA NP M)	2		1		3													0																						0
PR8(Ud-HA PB2 PB1 PA NP NS)		1	1		2													0																						0
PR8(Ud-HA PB2 PB1 PA NP)			1	1	2													0																						0
PR8(Ud-HA PB2 PB1 PA NS)		1			1													0																						0
PR8(Ud-HA PB2 PB1 PA)		1			1													0			1																			1
PR8(Ud-HA PB2 PB1 NP M NS)			1		1													0																						0
PR8(Ud-HA PB2 PB1 NP M)					0		1											1																						0
PR8(Ud-HA PB2 PB1 NP NS)	2				2													0					1																	1
PR8(Ud-HA PB2 PB1 NP)	1			1	2												1	1					2																	2
PR8(Ud-HA PB2 PB1 NS)			1		1													0																						0
PR8(Ud-HA PB2 PB1)					0				1									1																						0
PR8(Ud-HA PB2 PA NP M)			1		1													0																						0
PR8(Ud-HA PB2 PA NP)	1				1													0																						0
PR8(Ud-HA PB2 NP)		2			2													0			1																			1
PR8(Ud-HA PB2)	1			1	2				1									1						2																2
PR8(Ud-HA PB1 PA NP)	1				1													0																						0
PR8(Ud-HA PB1 NP NS)					0													0							2															2
PR8(Ud-HA PB1 NP)				3	3													0		1	3	2	1	3	1															11
PR8(Ud-HA PB1 NS)					0													0					1																	1
PR8(Ud-HA PB1)					0													0						1																1
PR8(Ud-HA NP M)			2		2													0																						0
PR8(Ud-HA NP NS)					0													0						1																1
PR8(Ud-HA NP)					0		1	1										2		1			1		1															3
PR8(Ud-HA NS)					0													0							1															1
PR8(Ud-HA)	1	7			8		14	9	20									43		3	1		1	4	5															14
PR8(Ud-NA PB2 PB1 PA NP M NS)	2		1	2	5													0																						0
PR8(Ud-NA PB2 PB1 PA NP M)	1			1	2													0																						0
PR8(Ud-NA PB2 PB1 PA NP NS)			3	1	4													0																						0
PR8(Ud-NA PB2 PB1 PA NP)				1	1													0																						0
PR8(Ud-NA PB2 PB1 NP M NS)	2				2													0																						0
PR8(Ud-NA PB2 PB1 NS)				1	1													0																						0
PR8(Ud-NA PB1 PA NP M NS)	1				1													0																						0
PR8(Ud-NA PB1 PA NP NS)	1				1													0																						0
PR8(Ud-NA PB1 PA NP)				1	1													0																						0
PR8(Ud-NA NP M)		1			1													0																						0
PR8(Ud-PB2 PA NP M NS)				1	1													0																						0
PR8(Ud-PB2 PB1 PA NP M)	1				1													0																						0
PR8(Ud-PB2 PB1 PA)	1				1													0																						0
